# Supplementary material for: Unraveling the Structural Variations of Early-Stage Mycosis Fungoides—CD3 Based Purification and Third Generation Sequencing as Novel Tools for the Genomic Landscape in CTCL
Source: Cancers (Basel). 2022 Sep 14;14(18):4466. doi: 10.3390/cancers14184466 (PMC9497107; doi:10.3390/cancers14184466)
Supplement: Supplementary file 1 [file cancers-14-04466-s001.zip]

Archive with 1 entries (1 files):
- cancers-1881848-supplementary.pdf
